# Supplementary material for: Relationship Between Sleep and Meal Timing with Glycemia Parameters in Individuals with Obesity Participating in a Randomized Time-Restricted Eating Study
Source: Nutrients. 2026 Jun 5;18(11):1824. doi: 10.3390/nu18111824 (PMC13259180; doi:10.3390/nu18111824)
Supplement: Supplementary file 1 [file nutrients-18-01824-s001.zip]

Archive with 1 entries (1 files):
- nutrients-4293982-supplementary.pdf
